# Supplementary material for: COVID-GWAB: A Web-Based Prediction of COVID-19 Host Genes via Network Boosting of Genome-Wide Association Data
Source: Biomolecules. 2022 Oct 9;12(10):1446. doi: 10.3390/biom12101446 (PMC9599684; doi:10.3390/biom12101446)
Supplement: Supplementary file 1 [file biomolecules-12-01446-s001.zip]

Archive with 1 entries (1 files):
- biomolecules-1924495-supplementary.pdf
